# Supplementary material for: Relationship between polygenic risk scores and symptom dimensions of schizophrenia and schizotypy in multiplex families with schizophrenia
Source: Br J Psychiatry. 2023 Jul;223(1):301–8. doi: 10.1192/bjp.2022.179 (PMC10258219; doi:10.1192/bjp.2022.179)
Supplement: Supplementary file 1 [file bjpsup.zip]

Archive with 2 entries (2 files):
- S0007125022001799sup001.docx
- S0007125022001799sup002.docx
